# Supplementary material for: Diminished responses to bodily threat and blunted interoception in suicide attempters
Source: eLife. 2020 Apr 7;9:e51593. doi: 10.7554/eLife.51593 (PMC7138608; doi:10.7554/eLife.51593)
Supplement: Source code 1. [file elife-51593-code1.zip]

Archive with 1 entries (1 files):
- eLife_analyses_rev1.html
